# Supplementary material for: Circulating Nrf2, Glutathione, and Malondialdehyde Correlate with Disease Severity in Duchenne Muscular Dystrophy
Source: Antioxidants (Basel). 2023 Apr 3;12(4):871. doi: 10.3390/antiox12040871 (PMC10135301; doi:10.3390/antiox12040871)
Supplement: Supplementary file 1 [file antioxidants-12-00871-s001.zip]

Archive with 1 entries (1 files):
- antioxidants-2237741-supplementary.pdf
